# Supplementary material for: Getting Rid of Dichotomous Sex Estimations: Why Logistic Regression Should be Preferred Over Discriminant Function Analysis
Source: J Forensic Sci. 2020 Jun 10;65(5):1685–91. doi: 10.1111/1556-4029.14482 (PMC7497157; doi:10.1111/1556-4029.14482)
Supplement: Supplementary file 1 — Table S1. Data for all individuals included in the study. [file JFO-65-1685-s001.xlsx]

## Sheet: MBhum_data
SUPPLEMENTAL TABLE S1—Data for all individuals included in the study.
Individual	Sex	MaxL	HeadD	EpiB	LDA_prob	LogR_prob		LDA_prob = probability of female classification from linear discriminant analysis
MB4	M	343	49.86	61	0.0072	0.0224		LogR_prob = probability of a female classification from logistic regression
MB5	F	326	38.89	50	0.9999	0.9983		To get the probability of an individual being male, subtract the probability from 1
MB6	F	311	40.7	56	0.9968	0.9868
MB7*	M	310	42.89	49	0.9918	0.9586		*misclassified by both methods
MB8	F	341	43	50	0.9892	0.9514		**misclassified by LogR
MB9	F	297	38.56	53	0.9998	0.9983		MaxL = Maximum length
MB10	F	287	42.1	53	0.9923	0.9686		HeadD = Head diameter
MB11	F	348	42.18	58	0.978	0.9477		EpiB = Epicondylar breadth
MB12	M	343	51.49	63	0.0009	0.0049
MB13	M	308	50.38	71	0.0006	0.0058
MB14	F	296	35.47	51	0.9999	0.9999
MB15*	M	329	44.81	60	0.6498	0.6275
MB16**	F	316	45.77	55	0.6395	0.5463
MB18	M	341	48.49	61	0.0299	0.0668
MB19	M	317	47.81	57	0.1214	0.1546
MB20	F	304	39.32	58	0.9989	0.9949
MB24	M	364	56.61	70	0.0001	0.0001
MB25	F	307	41.05	58	0.9933	0.9789
MB26	M	350	50.32	62	0.0036	0.014
MB27	M	337	48.26	66	0.0147	0.0517
MB28	F	315	43.23	59	0.9233	0.8733
MB29	F	328	40.47	57	0.997	0.988
MB31	M	317	45.93	63	0.2399	0.334
MB32	M	337	50.83	60	0.0031	0.0111
MB33	F	317	42.99	57	0.9582	0.9102
MB34	M	334	47.87	62	0.0467	0.0986
MB36	F	338	42.15	54	0.9901	0.9642
MB37	M	370	53.45	64	0.0001	0.0009
MB38	F	283	38.63	54	0.9998	0.998
MB40	M	346	49.31	70	0.0022	0.0154
MB42	F	282	40	53	0.9992	0.9944
MB43	M	377	55.19	72	0.0001	0.0001
MB44*	F	331	48.74	64	0.013	0.0421
MB45	F	290	41.15	55	0.9958	0.9826
MB46	F	291	41.07	52	0.9979	0.9876
MB47	F	305	42.92	55	0.9733	0.9282
MB48	F	327	42.07	57	0.9838	0.9561
MB49	M	336	47.97	64	0.029	0.0771
MB50	F	293	43.25	52	0.9787	0.9285
MB51	M	319	51.04	64	0.0012	0.0064
MB52	M	319	51.95	66	0.0003	0.0025
MB54	F	313	42.44	54	0.9866	0.9549
MB55	F	338	42.63	57	0.9711	0.9319
MB57	F	293	40.81	50	0.9989	0.9917
MB58	F	315	43.44	56	0.9453	0.8843
MB59	F	324	41.91	62	0.9646	0.94
MB60	M	340	46.19	64	0.1647	0.269
MB61	F	316	40.6	56	0.9972	0.9879
MB62	M	331	47.9	60	0.0655	0.1138
MB63	F	339	42.17	55	0.9878	0.9602
MB64	M	383	51.57	68	0.0003	0.0029
MB66	F	300	41.25	60	0.9878	0.9703
MB68	F	331	42.24	57	0.9807	0.9498
MB69	M	374	49.68	70	0.0015	0.0114
MB70*	F	334	48.19	61	0.0407	0.0842
MB71	M	343	51.56	69	0.0003	0.0026
MB72	F	322	43.94	55	0.9251	0.8469
MB73	M	340	48.78	72	0.0027	0.0198
MB74	F	311	40.94	55	0.9966	0.9854
MB75	F	289	38.22	51	0.9999	0.9989
MB76	M	353	49.53	68	0.0026	0.0155
MB77	M	341	47.34	65	0.0458	0.114
MB80	M	350	48.15	59	0.0613	0.1027
MB81	M	342	47.22	64	0.062	0.135
MB83	M	322	46.46	59	0.2815	0.3186
MB86	M	322	51.35	64	0.0008	0.005
MB87	F	311	41.01	55	0.9964	0.9845
MB88	M	371	50.24	63	0.0033	0.0137
MB89	F	319	44.38	53	0.9196	0.8219
MB90	F	306	39.09	59	0.999	0.9954
MB91	M	342	49.83	63	0.005	0.0191
MB92	F	286	41.23	54	0.9963	0.983
MB93	F	312	42.17	58	0.9783	0.9481
MB94	M	314	45.65	65	0.2235	0.3447
MB95	F	293	41.48	57	0.9913	0.9727
MB96	F	374	39.9	54	0.9991	0.9943
MB97	F	318	42.32	53	0.9903	0.9625
MB98	F	294	40.86	49	0.999	0.9921
MB99	M	322	48.61	59	0.0385	0.0724
MB100	F	298	41.02	57	0.9946	0.9812
MB101	F	302	41.83	60	0.9777	0.9527
MB102	M	333	51.8	58	0.0017	0.006
MB105	F	304	41.29	53	0.9967	0.9837
MB106	F	291	38.53	53	0.9998	0.9983
